# Supplementary material for: NanoBioAnalytical (NBA) Platform to Decipher Extracellular Vesicles Secreted by Microvascular Endothelial Cells Under Benzo[a]pyrene Exposure
Source: Biosensors (Basel). 2025 Feb 11;15(2):103. doi: 10.3390/bios15020103 (PMC11852858; doi:10.3390/bios15020103)
Supplement: Supplementary file 1 [file biosensors-15-00103-s001.zip]

Archive with 1 entries (1 files):
- biosensors-3414719-fc-done - Copy (2).docx
